# Supplementary material for: Optical Spectra of Oligofurans: A Theoretical Approach to the Transition Energies, Reorganization Energies, and the Vibronic Activity
Source: Molecules. 2021 Nov 26;26(23):7163. doi: 10.3390/molecules26237163 (PMC8659192; doi:10.3390/molecules26237163)
Supplement: Supplementary file 1 [file molecules-26-07163-s001.zip]

Archive with 1 entries (1 files):
- molecules-1444235-supplementary.pdf
